# Supplementary material for: Phosphomimetic Thrombospondin-1 Modulates Integrin β1-FAK Signaling and Vascular Cell Functions
Source: Biomolecules. 2026 Jan 4;16(1):84. doi: 10.3390/biom16010084 (PMC12839108; doi:10.3390/biom16010084)
Supplement: Supplementary file 1 [file biomolecules-16-00084-s001.zip]

Archive with 2 entries (2 files):
- Figure S1.pdf
- File S1. original images.pdf
